# Supplementary material for: Occurrence of Dickeya and Pectobacterium in Lake Water and the Rhizosphere of Waterside Plants Collected in the French Region La Dombes
Source: Microorganisms. 2026 Jul 2;14(7):1459. doi: 10.3390/microorganisms14071459 (PMC13413596; doi:10.3390/microorganisms14071459)
Supplement: Supplementary file 1 [file microorganisms-14-01459-s001.zip]

Archive with 1 entries (1 files):
- microorganisms-4355389-supplementary.pdf
